# Supplementary material for: A Machine Learning Approach to Analyze Home Advantage during COVID-19 Pandemic Period with Regards to Margin of Victory and to Different Tournaments in Professional Rugby Union Competitions
Source: Int J Environ Res Public Health. 2021 Dec 2;18(23):12711. doi: 10.3390/ijerph182312711 (PMC8656876; doi:10.3390/ijerph182312711)
Supplement: Supplementary file 1 [file ijerph-18-12711-s001.zip]

Archive with 1 entries (1 files):
- ijerph-1451485-supplementary.pdf
